# Supplementary material for: Scenedesmus rubescens Heterotrophic Production Strategies for Added Value Biomass
Source: Mar Drugs. 2023 Jul 19;21(7):411. doi: 10.3390/md21070411 (PMC10381400; doi:10.3390/md21070411)
Supplement: Supplementary file 1 [file marinedrugs-21-00411-s001.zip]

Archive with 1 entries (1 files):
- marinedrugs-2499103-supplementary.pdf
